# Supplementary material for: Oligo(ethylene glycol) Methacrylate Copolymer-Modified Liposomes for Temperature-Responsive Drug Delivery System
Source: Molecules. 2024 Nov 21;29(23):5511. doi: 10.3390/molecules29235511 (PMC11643387; doi:10.3390/molecules29235511)
Supplement: Supplementary file 1 [file molecules-29-05511-s001.zip]

Archive with 1 entries (1 files):
- molecules-3286081-supplementary.pdf
